# Supplementary material for: Passive transfer of patient-derived anti-nephrin autoantibodies causes a podocytopathy with minimal change lesions
Source: J Clin Invest. 2025 Jan 16;135(5):e186769. doi: 10.1172/JCI186769 (PMC11870725; doi:10.1172/JCI186769)
Supplement: Supporting data values [file jci-135-186769-s130.xlsx]

## Sheet: 1H Relative signal intensity
Control rabbit	Anti-nephrin rabbit
0.0687972	0.184406

## Sheet: SI 1C Anti-nephrin titers RUml
Control Serum	Control Purified IgG (300 ug)	Anti-Nephrin Serum	Anti-Nephrin PLEX Fluid	Anti-Nephrin Purified IgG (300 ug)
5	15	427	418	446

## Sheet: SI 2A Anti-nephrin titers RUml
Day	Control Rabbit	Anti-Nephrin Rabbit
-1	0	0
5	32	301
